# Supplementary material for: 3D Bioprinted Human Cortical Neural Constructs Derived from Induced Pluripotent Stem Cells
Source: J Clin Med. 2019 Oct 2;8(10):1595. doi: 10.3390/jcm8101595 (PMC6832547; doi:10.3390/jcm8101595)
Supplement: Supplementary file 1 [file jcm-08-01595-s001.zip]

Archive with 12 entries (9 files):
- Salaris_2019_Supplementary_R1/
- Salaris_2019_Supplementary_R1/Icon
- __MACOSX/
- __MACOSX/Salaris_2019_Supplementary_R1/
- __MACOSX/Salaris_2019_Supplementary_R1/._Icon
- Salaris_2019_Supplementary_R1/Salaris_2019_Supplementary_JCM_R1.pdf
- __MACOSX/Salaris_2019_Supplementary_R1/._Salaris_2019_Supplementary_JCM_R1.pdf
- Salaris_2019_Supplementary_R1/Salaris_2019_Movie_S1.mov
- __MACOSX/Salaris_2019_Supplementary_R1/._Salaris_2019_Movie_S1.mov
- Salaris_2019_Supplementary_R1/Salaris_2019_Movie_S2_R1.mp4
- __MACOSX/Salaris_2019_Supplementary_R1/._Salaris_2019_Movie_S2_R1.mp4
- __MACOSX/._Salaris_2019_Supplementary_R1
